# Supplementary material for: Clinician-reported barriers to using exposure with response prevention in the treatment of paediatric obsessive-compulsive disorder
Source: J Obsessive Compuls Relat Disord. 2020 Jan;24:100498. doi: 10.1016/j.jocrd.2019.100498 (PMC7043329; doi:10.1016/j.jocrd.2019.100498)
Supplement: Data Profile [file mmc2.xml]

<?xml version="1.0" encoding="UTF-8" standalone="no"?><data:data><datasets><author>georgina.1.krebs@kcl.ac.uk</author><type>0</type><dataset><value>1</value><reason>The authors do not have permission to share data</reason><comments/></dataset></datasets></data:data>
